# Supplementary material for: From STRs to SNPs via ddRAD‐seq: Geographic assignment of confiscated tortoises at reduced costs
Source: Evol Appl. 2022 Aug 31;15(9):1344–59. doi: 10.1111/eva.13431 (PMC9488678; doi:10.1111/eva.13431)
Supplement: Supplementary file 2 — Table S1–S4 [file EVA-15-1344-s003.xlsx]

## Sheet: Supp_Tab_S1
Supplementary Table 1: Description of 190 Testudo hermanni samples genotyped with the FST-based panel of 48 SNPs.
ID Sample	Origin	ddRAD-seq	STR	New
ABR_A1	Wild		x				Wild: Samples collected from wild populations
ABR_A6	Wild		x				Captive: Samples collected from captive populations
ARE01	Captive		x				ddRAD-seq: Samples typed for the 48 SNPs of the panel and inlcuded in the ddRAD-seq experiment
ARE02	Captive		x				STR: Samples typed for the 48 SNPs of the panel and previously typed at STR loci (Biello et al., 2021; Perez et al., 2014)
ARE03	Captive		x				New: Samples typed only for the 48 SNPs of the panel (i.e. no STRs, no ddRAD-seq data)
ARE04	Captive		x
ARE05	Captive		x
ARE06	Captive		x
ARE07	Captive		x
ARE08	Captive		x
ARE09	Captive		x
ARE10	Captive		x
ARE11	Captive		x
ARE12	Captive		x
ARE13	Captive		x
ARE14	Captive		x
ARE15	Captive		x
CAP01	Captive		x
CAP02	Captive		x
CAP03	Captive		x
CAP04	Captive		x
CAP05	Captive		x
CAP06	Captive		x
CAP07	Captive		x
CAP08	Captive		x
CAP09	Captive		x
CAP10	Captive		x
CAP11	Captive		x
CAP12	Captive		x
CAP13	Captive		x
CAP14	Captive		x
CAP15	Captive		x
CAP16	Captive		x
CAP17	Captive		x
CAP18	Captive		x
CAP19	Captive		x
CAP20	Captive		x
CAP21	Captive		x
CAP22	Captive		x
CAP23	Captive		x
CAP24	Captive		x
CAP25	Captive		x
CAP26	Captive		x
CRO_CR1	Wild		x
CRO_CR3	Wild		x
DUNE01	Wild			x
DUNE02	Wild			x
DUNE03	Wild			x
DUNE04	Wild			x
DUNE05	Wild			x
DUNE06	Wild			x
DUNE07	Wild			x
DUNE08	Wild			x
DUNE09	Wild			x
EMI_029	Wild		x
EMI_049	Wild		x
EMI_113	Wild		x
EMI_ROM01	Captive			x
EMI_ROM02	Captive			x
EMI_ROM03	Captive			x
EMI_ROM04	Captive			x
EMI_ROM05	Captive			x
EMI_ROM06	Captive			x
EMI_ROM07	Captive			x
EMI_ROM08	Captive			x
EMI_ROM09	Captive			x
EMI_ROM10	Captive			x
EMI_ROM11	Captive			x
EMI_ROM12	Captive			x
EMI_ROM13	Captive			x
EMI_ROM14	Captive			x
EMI_ROM15	Captive			x
EMI_ROM16	Captive			x
EMI_ROM17	Captive			x
EMI_ROM18	Captive			x
EMI_ROM19	Captive			x
EMI_ROM20	Captive			x
EMI_ROM21	Captive			x
EMI_ROM22	Captive			x
EMI_ROM23	Captive			x
EMI_ROM24	Captive			x
EMI_ROM25	Captive			x
EMI_ROM26	Captive			x
EMI_ROM27	Captive			x
EMI_ROM28	Captive			x
EMI_ROM29	Captive			x
EMI_ROM30	Captive			x
EMI_ROM31	Captive			x
EMI_ROM32	Captive			x
EMI_ROM33	Captive			x
EMI_ROM34	Captive			x
EMI_ROM35	Captive			x
EMI_ROM36	Captive			x
EMI_ROM37	Captive			x
EMI_ROM38	Captive			x
EMI_ROM39	Captive			x
EMI_ROM40	Captive			x
EMI_ROM41	Captive			x
EMI_ROM42	Captive			x
EMI_ROM43	Captive			x
EMI_ROM44	Captive			x
EMI_ROM45	Captive			x
EMI_ROM46	Captive			x
EMI_ROM47	Captive			x
EMI_ROM48	Captive			x
EMI_ROM49	Captive			x
EMI_ROM50	Captive			x
EMI_ROM51	Captive			x
EMI_ROM52	Captive			x
EMI_ROM53	Captive			x
EMI_ROM54	Captive			x
EMI_ROM55	Captive			x
EMI_ROM56	Captive			x
EMI_ROM57	Captive			x
EMI_ROM58	Captive			x
EMI_ROM59	Captive			x
EMI_ROM60	Captive			x
EMI_ROM61	Captive			x
EMI_ROM62	Captive			x
FRA_D566	Wild		x
FRA_H312	Wild		x
FRA_H606	Wild		x
FRA_O358	Wild		x
GRE_AL2	Wild		x
GRE_AL3	Wild		x
GRE_AL8	Wild	x	x
GRE_EP10	Wild		x
GRE_EP11	Wild		x
GRE_EP8	Wild	x	x
GRE_KE2	Wild		x
GRE_KE3	Wild		x
GRE_KE6	Wild	x	x
GRE_M05	Wild	x	x
GRE_ME4	Wild	x	x
GRE_ME6	Wild		x
LAZ_CP1	Wild	x	x
LAZ_CP7	Wild		x
LAZIO01	Captive			x
LAZIO02	Captive			x
LAZIO03	Captive			x
LAZIO04	Captive			x
LAZIO05	Captive			x
LAZIO06	Captive			x
LAZIO07	Captive			x
LAZIO08	Captive			x
LAZIO09	Captive			x
LAZIO10	Captive			x
LAZIO11	Captive			x
LAZIO12	Captive			x
LAZIO13	Captive			x
LAZIO14	Captive			x
LAZIO15	Captive			x
LAZIO16	Captive			x
LAZIO17	Captive			x
LAZIO18	Captive			x
PUG_H10	Wild		x
PUG_H11	Wild		x
PUG_H14	Wild		x
PUG_H25	Wild		x
SIC_NE08	Wild		x
SIC_NE09	Wild		x
SIC_NE10	Wild		x
SPA_3221	Wild		x
TOS_UC1	Wild	x	x
VENETO01	Captive			x
VENETO02	Captive			x
VENETO03	Captive			x
VENETO04	Captive			x
VENETO05	Captive			x
VENETO06	Captive			x
VENETO07	Captive			x
VENETO08	Captive			x
VENETO09	Captive			x
VENETO10	Captive			x
VENETO11	Captive			x
VENETO12	Captive			x
VENETO13	Captive			x
VENETO14	Captive			x
VENETO15	Captive			x
VENETO16	Captive			x
VENETO17	Captive			x
VENETO18	Captive			x
VENETO19	Captive			x
VENETO20	Captive			x
VENETO21	Captive			x
VENETO22	Captive			x
VENETO23	Captive			x
VENETO24	Captive			x
VENETO25	Captive			x
VENETO26	Captive			x

## Sheet: Supp_Tab_S2
Supplementary Table 2: Testudo hermanni samples included in the ddRAD-seq experiment: detailed description of sampling sites and dd-RAD experiment results.
ID SAMPLE	AREA	REGION	SITE	READS	MEAN READ LENGHT (bp)
GRE_KE6	GREECE	Central Macedonia	Kerkini	161353	228
GRE_EP7	GREECE	Central Macedonia	Epanomi	374292	223
GRE_EP8	GREECE	Central Macedonia	Epanomi	189798	251
GRE_AL8	GREECE	Central Macedonia	Alyki	189769	252
GRE_AL9	GREECE	Central Macedonia	Alyki	297187	224
GRE_ME4	GREECE	Thessaly	Meteora	129838	224
GRE_M05	GREECE	Thessaly	Meteora	169755	254
GRE_ME7	GREECE	Thessaly	Meteora	188897	252
CRO_CR4	CROATIA	Istria	Vodnjan	364951	271
EMI_031	ITALIAN PENINSULA	Emilia-Romagna	Bosco Mesola	305100	225
EMI_222	ITALIAN PENINSULA	Emilia-Romagna	Bosco Mesola	272265	249
EMI_268	ITALIAN PENINSULA	Emilia-Romagna	Bosco Mesola	305849	250
EMI_291	ITALIAN PENINSULA	Emilia-Romagna	Bosco Mesola	209411	225
TOS_CA1	ITALIAN PENINSULA	Tuscany (north)	Camaiore	241948	251
TOS_PR1	ITALIAN PENINSULA	Tuscany (south)	Pian di Rocca	153544	266
TOS_PR3	ITALIAN PENINSULA	Tuscany (south)	Pian di Rocca	365050	261
TOS_PR4	ITALIAN PENINSULA	Tuscany (south)	Pian di Rocca	163445	264
TOS_UC1	ITALIAN PENINSULA	Tuscany (south)	Uccellina	376751	253
TOS_UC2	ITALIAN PENINSULA	Tuscany (south)	Uccellina	150268	226
LAZ_TC8	ITALIAN PENINSULA	Lazio (centre)	Macchiagrande	358109	225
LAZ_CP1	ITALIAN PENINSULA	Lazio (centre)	Castelporziano	348984	225
LAZ_CP8	ITALIAN PENINSULA	Lazio (centre)	Castelporziano	157855	252
LAZ_SA5	ITALIAN PENINSULA	Lazio (south)	Sabaudia	311048	255
ABR_A02	ITALIAN PENINSULA	Abruzzo	Torino di Sangro	259288	254
ABR_A07	ITALIAN PENINSULA	Abruzzo	Torino di Sangro	199808	226
ABR_A09	ITALIAN PENINSULA	Abruzzo	Torino di Sangro	190286	225
MOL_M12	ITALIAN PENINSULA	Molise	Larino	179338	254
CAM_BD1	ITALIAN PENINSULA	Campania (north)	Baia Domizia	254645	225
CAM_BD2	ITALIAN PENINSULA	Campania (north)	Baia Domizia	163287	226
CAM_BD4	ITALIAN PENINSULA	Campania (north)	Baia Domizia	130934	250
CAM_CON	ITALIAN PENINSULA	Campania (centre)	Conza	237454	255
PUG_L08	ITALIAN PENINSULA	Apulia (north)	Lesina	203395	261
PUG_L09	ITALIAN PENINSULA	Apulia (north)	Lesina	284807	261
PUG_L11	ITALIAN PENINSULA	Apulia (north)	Lesina	338942	263
PUG_TSN	ITALIAN PENINSULA	Apulia (centre)	Trasanello	222683	254
PUG_LA2	ITALIAN PENINSULA	Apulia (centre)	Laterza	234089	255
PUG_LA3	ITALIAN PENINSULA	Apulia (centre)	Laterza	194127	255
PUG_TAR	ITALIAN PENINSULA	Apulia (south)	Taranto	193277	254
CAL_TAR	ITALIAN PENINSULA	Calabria (north)	Tarsia	246473	258
CAL_RO1	ITALIAN PENINSULA	Calabria (north)	Roggiano Gravina	357592	251
CAL_RG2	ITALIAN PENINSULA	Calabria (north)	Roggiano Gravina	236149	226
CAL_SM1	ITALIAN PENINSULA	Calabria (north)	San Marco Argentano	138922	255
CAL_CA1	ITALIAN PENINSULA	Calabria (centre)	Campana	171849	255
CAL_SG2	ITALIAN PENINSULA	Calabria (centre)	San Giovanni in Fiore	159166	253
CAL_ST1	ITALIAN PENINSULA	Calabria (centre)	Strongoli	183898	226
CAL_ST2	ITALIAN PENINSULA	Calabria (centre)	Strongoli	243774	252
CAL_SM2	ITALIAN PENINSULA	Calabria (centre)	San Mauro Marchesato	231964	256
CAL_BO1	ITALIAN PENINSULA	Calabria (centre)	Botricello	187196	255
CAL_SC2	ITALIAN PENINSULA	Calabria (centre)	Simeri Crichi	167457	262
CAL_SC3	ITALIAN PENINSULA	Calabria (centre)	Simeri Crichi	412840	262
CAL_VI2	ITALIAN PENINSULA	Calabria (centre-south)	Curinga	278285	252
CAL_VI3	ITALIAN PENINSULA	Calabria (centre-south)	Curinga	245851	252
CAL_SA1	ITALIAN PENINSULA	Calabria (south)	San Luca	128604	255
CAL_AS1	ITALIAN PENINSULA	Calabria (south)	San Luca	214521	225
CAL_AS2	ITALIAN PENINSULA	Calabria (south)	San Luca	166666	224
SIC_CT1	SICILY	Sicily (east)	Catania	322134	249
SIC_CA2	SICILY	Sicily (centre)	Caltagirone	233919	256
SIC_CA4	SICILY	Sicily (centre)	Caltagirone	89897	253
SIC_CA5	SICILY	Sicily (centre)	Caltagirone	209464	251
SIC_RI3	SICILY	Sicily (centre)	Caltanissetta (Imera)	199060	255
SIC_N03	SICILY	Sicily (north)	Nebrodi	344896	226
SIC_N12	SICILY	Sicily (north)	Nebrodi	264354	227
SIC_N13	SICILY	Sicily (north)	Nebrodi	336058	226
SAR_LB1	SARDINIA	Sardinia (north-west)	Lago Baratz	210653	264
SAR_LB3	SARDINIA	Sardinia (north-west)	Lago Baratz	281604	255
SAR_LB5	SARDINIA	Sardinia (north-west)	Lago Baratz	274102	262
SAR_ST3	SARDINIA	Sardinia (north-west)	Stintino	278071	252
SAR_8AS	SARDINIA	Sardinia (north-west)	Asinara	203201	256
SAR_9AS	SARDINIA	Sardinia (north-west)	Asinara	275464	251
SAR_1AS	SARDINIA	Sardinia (north-west)	Asinara	204606	252

## Sheet: Supp_Tab_S3
Supplementary Table 3: Geographic description of each group described in this study that is present in the reference literature (Biello et al., 2021; Perez et al., 2014)
REGION (this study)	Genetic cluster (this study)	Genetic cluster (Biello et al., 2021)	Genetic cluster (Perez et al., 2014)
Greece	GRE	GRE	GR
Macedonia	Not present	MMC	FY
Croatia	MEC	MMC	CR
Emilia-Romagna (Italy)	MEC	MMC	BM
Italian Peninsula	ITP	ITP	ITcs
North Calabria (Italy)	NCA	CAL	Not present
Central Calabria (Italy)	CCA	CAL	Not present
South Calabria (Italy)	SCA	ISS	Not present
Sicily (Italy)	SIC	ISS	SI
Sardinia (Italy)	SAR	ISS	Not present

## Sheet: Supp_Tab_S4
Supplementary Table 4: P-values of pairwise estimates of FST for ddRAD-seq (below diagonal) and STR (above diagonal) datasets.
	GRE	MEC	ITP	NCA	CCA	SCA	SIC	SAR
GRE	*	0	0	0	0	0	0	0
MEC	0	*	0	0	0	0	0	0
ITP	0	0	*	0	0	0.00586	0	0
NCA	0.00195	0.00781	0	*	0	0.00195	0	0
CCA	0	0	0	0	*	0.15332	0	0
SCA	0.00293	0.01367	0.00293	0.03027	0.00293	*	0.01074	0.00098
SIC	0	0.00098	0	0.00293	0	0.00684	*	0
SAR	0	0.00098	0	0.00293	0	0.00879	0.02246	*
